# Supplementary material for: Alcohol Dependence Modulates Amygdalar mTORC2 and PKCε Expression in a Rodent Model
Source: Nutrients. 2023 Jul 5;15(13):3036. doi: 10.3390/nu15133036 (PMC10346598; doi:10.3390/nu15133036)
Supplement: Supplementary file 1 [file nutrients-15-03036-s001.zip]

Archive with 3 entries (3 files):
- nutrients-2455939-supplementary Figure S1.jpg
- nutrients-2455939-supplementary Figures S2-S15.pdf
- nutrients-2455939-supplementary Tables S1-S2.pdf
